# Supplementary material for: Updated Taxonomy of Pectobacterium Genus in the CIRM-CFBP Bacterial Collection: When Newly Described Species Reveal “Old” Endemic Population
Source: Microorganisms. 2020 Sep 20;8(9):1441. doi: 10.3390/microorganisms8091441 (PMC7565848; doi:10.3390/microorganisms8091441)
Supplement: Supplementary file 1 [file microorganisms-08-01441-s001.zip]

Archive with 11 entries (8 files):
- supplementals/
- supplementals/.DS_Store
- __MACOSX/
- __MACOSX/supplementals/
- __MACOSX/supplementals/._.DS_Store
- supplementals/figS1.pdf
- __MACOSX/supplementals/._figS1.pdf
- supplementals/Table S1 - 23 Juillet.xlsx
- __MACOSX/supplementals/._Table S1 - 23 Juillet.xlsx
- supplementals/Table S2 - 23 Juillet.docx
- __MACOSX/supplementals/._Table S2 - 23 Juillet.docx
